# Supplementary material for: Distribution and Relationships of Polycyclic Aromatic Hydrocarbons (PAHs) in Soils and Plants near Major Lakes in Eastern China
Source: Toxics. 2022 Sep 30;10(10):577. doi: 10.3390/toxics10100577 (PMC9607041; doi:10.3390/toxics10100577)
Supplement: Supplementary file 1 [file toxics-10-00577-s001.zip]

Archive with 1 entries (1 files):
- toxics-1894720-supplementary.pdf
